# Supplementary material for: Impact of the COVID-19 Pandemic on Colorectal and Prostate Cancer Screening in a Large U.S. Health System
Source: Healthcare (Basel). 2022 Jan 29;10(2):264. doi: 10.3390/healthcare10020264 (PMC8871935; doi:10.3390/healthcare10020264)
Supplement: Supplementary file 1 [file healthcare-10-00264-s001.zip]

Archive with 1 entries (1 files):
- healthcare-1539467-supplementary.pdf
